# Supplementary material for: Heparin and non-anticoagulant heparin attenuate histone-induced inflammatory responses in whole blood
Source: PLoS One. 2020 May 29;15(5):e0233644. doi: 10.1371/journal.pone.0233644 (PMC7259574; doi:10.1371/journal.pone.0233644)
Supplement: S1 Raw data — (XLSX) [file pone.0233644.s001.xlsx]

## Sheet: Figure 1
C3a - 6 hours	µg/ml Histones added to WB
µg/ml	0	10	20	50	100	200
D1	8.13831	9.55137	16.7321	21.221	20.0753	18.712
D2	5.07301	5.81566	8.97654	11.2441	13.9042	16.3396
D3	7.56332	11.5282	12.1623	15.1381	16.9399	17.6992
D4	2.88502	7.96505	8.07423	9.56077	12.2335	13.2729
D5	4.25996	8.19665	8.70976	26.1555	24.7372	17.826
D6	5.74433	11.6488	21.3465	27.7375	33.477	39.1386
Average	5.61066	9.11762	12.6669	18.5095	20.2278	20.498
SD	1.98808	2.25767	5.33827	7.68377	7.8817	9.32876
C3a - 24 hours
µg/ml	0	10	20	50	100	200
D1	3.13806	29.8583	15.5307	16.969	17.3827	26.9722
D2	5.30499	17.8593	13.5055	18.4147	14.4472	29.116
D3	9.43814	18.9143	28.4364	19.1381	24.4748	28.1307
D4	7.89935	12.149	14.5101	14.1094	9.39279	16.7041
D5	15.6039	18.0358	16.7011	29.0951	23.0323	48.1197
D6	3.99421	8.02772	9.36277	12.5792	13.8472	38.4367
Average	7.56311	17.4741	16.3411	18.3842	17.0962	31.2465
SD	4.59784	7.3959	6.43698	5.81837	5.77372	10.7741
IL6 - 6 hours
ng/ml	0	10	20	50	100	200
D1	0.592811	10.7355	12.1777	14.5859	15.2219	15.7735
D2	0.697707	6.79977	8.63789	10.0033	10.3977	9.74757
D3	1.01732	7.35798	11.0832	11.0729	11.5454	12.1012
D4	0.725192	8.69045	10.4663	11.17	11.428	12.3014
D5	0.292159	0.853525	1.31674	5.93979	9.0697	14.1414
D6	0.285202	8.58101	12.4504	16.3446	14.8744	15.455
Average	0.601733	7.1697	9.35537	11.5194	12.0895	13.2533
SD	0.280455	3.37892	4.1689	3.64523	2.46099	2.30265
IL6 - 24 hours
ng/ml	0	10	20	50	100	200
D1	2.1497	30.9582	32.1638	34.9798	31.1349	28.4969
D2	1.55783	25.236	28.8565	28.3797	28.1071	26.8203
D3	3.8485	28.8621	29.6496	31.472	30.881	31.6083
D4	2.85533	29.1529	28.797	28.7795	28.0795	30.4125
D5	0.965335	3.7685	6.05785	12.4093	22.5036	27.6501
D6	1.87821	26.3268	23.7915	34.9717	39.1861	37.1655
Average	2.20915	24.0507	24.8861	28.4987	29.982	30.359
SD	1.01876	10.1474	9.61682	8.38698	5.47566	3.77412
IL8 - 6 hours
ng/ml	0	10	20	50	100	200
D1	0.864349	9.86571	9.26301	10.0873	10.258	11.6767
D2	0.896901	9.63051	10.3389	9.80131	10.5308	11.5263
D3	1.32814	9.90458	13.2139	19.1931	21.8374	21.7959
D4	1.38759	17.634	18.2729	20.6053	21.9365	23.5849
D5	2.20952	4.19169	5.00502	19.6565	18.4743	12.7025
D6	2.0779	3.47528	4.41055	11.3941	5.0845	6.17134
Average	1.46073	9.11697	10.0841	15.1229	14.6869	14.5763
SD	0.57238	5.10044	5.20726	5.19148	7.03029	6.71034
IL8 - 24 hours
ng/ml	0	10	20	50	100	200
D1	0.971035	0.988892	3.22392	3.64608	5.49421	15.555
D2	0.971035	0.982224	2.07063	3.23093	5.10056	8.7374
D3	6.07273	32.1152	32.726	34.2189	31.4047	31.3754
D4	0.952776	28.6923	31.0627	32.4281	29.3174	29.3596
D5	3.13176	65.1729	68.9542	66.4341	67.0103	77.0342
D6	3.13176	27.3045	32.3896	32.8097	32.9174	45.4744
Average	2.53851	25.876	28.4045	28.7946	28.5408	34.5893
SD	2.03091	23.8001	24.5497	23.5007	22.7528	24.4473
TF 6 hours	µg/ml Histones added to WB
u/ml	0	10	20	50	100	200
D1	6.67494	23.6157	22.1327	22.8364	20.8771	39.7661
D2	9.74589	22.3769	24.7868	25.8403	20.7898	41.1365
D3	5.22635	11.2542	15.8192	24.2416	26.1363	25.6254
D4	2.28753	27.9453	31.595	33.7818	36.4783	40.6238
D5	1.68178	3.94863	7.91261	12.2609	16.287	19.6179
D6	0.616097	6.4272	7.60167	9.79263	10.9893	12.466
Average	4.3721	15.928	18.308	21.4589	21.9263	29.8726
SD	3.48142	10.0072	9.61281	8.95989	8.75553	12.3817
TF 24hours	µg/ml Histones added to WB
u/ml	0	10	20	50	100	200
D1	2.26887	5.35725	7.13208	7.1422	7.23905	7.23221
D2	1.73309	7.65601	12.1486	10.7135	12.0827	16.0061
D3	2.50387	9.5188	7.24732	7.0099	10.7487	10.8052
D4	6.40225	8.50537	9.49535	10.2913	11.621	11.9628
D5	0.732567	1.42746	3.3508	5.72056	6.84864	10.0888
D6	0.474507	1.26916	1.55286	3.28518	4.90274	8.06591
Average	2.35253	5.62234	6.82116	7.36043	8.90714	10.6935
SD	2.14313	3.58462	3.88868	2.80358	2.96296	3.13361

## Sheet: Figure 2
Results summary from using Heparin Sodium with 50µg/ml histones
	Histone 50µg/ml								Without histones
IL6 ng/ml	0 IU	0.004 IU	0.04 IU	0.4 IU	4 IU	40 IU		IL6 ng/ml	0 IU	0.004 IU	0.04 IU	0.4 IU	4 IU	40 IU
D1	13.9477	10.2651	14.6948	15.3048	10.3005	9.625		D1	0.13481	0.180416	0.177871	0.139855	0.129771	0.175327
D2	5.023	5.72772	5.023	5.01769	6.50627	3.35392		D2	0	0	0	0	0.390716	0.0620321
D3	20.4718	8.35445	10.6285	13.1493	7.97313	7.64944		D3	0	0	0	0	0	0
D4	9.26771	8.23805	8.02142	7.14675	7.26374	6.58785		D4	0.108808	0.152054	0.0980281	0.0665538	0.10421	0.193974
D5	11.9006	12.3647	6.15575	7.35778	7.31546	5.78663		D5	0.106486	0.0824547	0.0656702	0.122139	0.0884566	0.0537
D6	14.4009	6.06042	6.13088	7.27868	8.54311	7.27868		D6	0	0	0	0	0	0.145409
Ave	12.502	8.50174	8.44239	9.20917	7.98371	6.71359		Ave	0.0609046	0.0831176	0.0689747	0.0516021	0.156174	0.107833
SD	5.21482	2.52105	3.64179	4.04123	1.32878	2.08969		SD	0.0711231	0.0966719	0.0860571	0.0666775	0.16613	0.0925586
	Histone 50µg/ml								Without histones
IL8 ng/ml	0 IU	0.004 IU	0.04 IU	0.4 IU	4 IU	40 IU		IL8 ng/ml	0 IU	0.004 IU	0.04 IU	0.4 IU	4 IU	40 IU
D1	10.1755	12.4387	8.52183	11.2195	9.43274	7.59691		D1	2.54737	2.57878	2.02605	1.52985	0.845222	0.342742
D2	13.6522	15.549	12.8482	11.4664	16.2274	6.81845		D2	0.300775	0.13108	0.0636143	0.0258221	0.0449241	0.0196042
D3	17.5188	8.9287	9.56565	8.92111	8.43255	6.27674		D3	0.694299	0.764876	0.822796	0.933177	0.305103	0.469157
D4	9.05418	7.64807	5.82972	5.70244	5.53441	3.31482		D4	0.599455	0.62113	0.622132	0.532219	0.263773	0.212312
D5	6.45997	7.51695	3.61447	3.70257	3.91967	4.96172		D5	0.77982	0.518514	0.47114	0.387018	0.232721	0.206601
D6	11.4484	8.33582	8.09479	8.78827	9.87073	9.62514		D6	0.406726	0.446593	0.722843	0.510144	0.240704	0.203135
Ave	11.3848	10.0696	8.07911	8.30005	8.90291	6.4323		Ave	0.888075	0.843495	0.788096	0.653039	0.322074	0.242259
SD	3.84497	3.23495	3.1668	3.06782	4.27238	2.17279		SD	0.832161	0.876072	0.661947	0.518934	0.271584	0.151561
	Histone 50µg/ml								Without histones
TF u/ml	0 IU	0.004 IU	0.04 IU	0.4 IU	4 IU	40 IU		TF u/ml	0 IU	0.004 IU	0.04 IU	0.4 IU	4 IU	40 IU
D1	16.9734	11.783	18.3146	17.6644	16.7095	7.25839		D1	5.26258	3.31092	5.10448	2.30422	0.80309	0.659204
D2	22.2267	21.6039	22.9843	17.4037	21.0854	6.20165		D2	11.3054	8.27825	12.3986	9.3928	2.57408	1.68434
D3	21.8192	22.8105	22.8008	22.7618	17.9648	12.4519		D3	14.7849	9.98211	9.7399	9.00168	4.76401	3.60969
D4	12.8162	13.051	12.6449	15.13	13.761	5.20449		D4	6.43833	4.2116	3.54171	3.54853	2.51	2.31185
D5	16.213	15.9563	15.6528	21.2205	29.9194	8.50507		D5	9.55935	5.41949	5.76738	5.32648	2.99534	2.10387
D6	18.282	17.8955	19.308	19.8651	17.6264	3.44588		D6	7.7326	5.74714	6.12765	5.93515	5.7705	5.7705
Ave	18.0551	17.1834	18.6176	19.0076	19.5111	7.17789		Ave	9.18054	6.15825	7.11329	5.91814	3.23617	2.68991
SD	3.5674	4.46002	4.03979	2.79782	5.61545	3.10993		SD	3.49384	2.51904	3.29874	2.84982	1.77204	1.78647
	Histone 50µg/ml								Without histones
C3a µg/ml	0 IU	0.004 IU	0.04 IU	0.4 IU	4 IU	40 IU		C3a µg/ml	0 IU	0.004 IU	0.04 IU	0.4 IU	4 IU	40 IU
D1	15.3921	8.71109	7.90333	6.05959	12.5791	1.74329		D1	3.37993	3.66898	4.16221	3.13511	2.09249	1.56165
D2	14.4211	10.6451	12.7899	8.6125	7.64584	1.37001		D2	5.18128	6.44485	4.46968	3.59636	2.64393	1.3412
D3	9.67917	8.13882	7.55041	5.03207	4.96582	3.17157		D3	2.63139	3.11706	2.67943	2.4458	1.39175	1.42667
D4	10.4766	10.301	9.19184	8.09612	7.24107	3.03399		D4	6.66518	4.67932	5.5825	5.14756	2.99484	2.34292
D5	14.4767	4.58163	4.18861	2.61716	5.72008	1.21696		D5	7.99007	0.995708	1.53377	0.961978	1.47785	0.879692
D6	11.6395	6.71347	6.63656	7.50277	6.76495	6.27835		D6	2.63711	2.74336	2.30934	1.96246	1.11896	3.76214
Ave	12.6809	8.18185	8.04345	6.32004	7.48615	2.80236		Ave	4.74749	3.60821	3.45615	2.87488	1.9533	1.88571
SD	2.38989	2.27852	2.86182	2.24708	2.68385	1.89521		SD	2.24418	1.84455	1.52716	1.44424	0.750823	1.03482

## Sheet: Figure 3
		Histone 50µg/ml
C3a µg/ml	Background	No Heparin	Parent	2-O-desulfated	N-Acetyl	6-O-desulfated	N-desulfated	Desulfated-N-acetyl
D1	4.78607	23.3147	2.03449	4.14935	7.3336	7.32214	13.1888	16.1268
D2	6.7148	22.9715	2.46107	4.62508	8.03102	8.68362	15.1769	19.9841
D3	18.6321	56.8091	2.73854	5.13811	12.4725	17.4157	42.9512	65.3921
D4	25.5653	41.9895	8.82004	15.2535	21.5017	18.2715	24.412	39.7934
D5	15.0484	54.6302	4.10317	8.64212	14.0244	14.4474	40.0719	37.7233
D6	4.57877	30.9429	1.711	1.74181	2.27449	2.44786	25.1878	31.1233
Average	12.5542	38.443	3.64472	6.59167	10.9396	11.4314	26.8314	35.0238
SD	8.60815	15.0758	2.6664	4.78955	6.63282	6.27431	12.3747	17.6112
No Histones		No Hep	Parent	2-O-D	NRAct	6-O-D	N-DeS	NAdeS
D1		4.78607	1.14232	2.32555	2.56841	2.63269	4.45858	6.47425
D2		6.7148	1.34503	1.96554	2.79132	2.90908	4.90916	5.76659
D3		18.6321	2.01986	3.11225	5.77848	8.63579	17.8278	25.6897
D4		25.5653	5.15683	7.96745	7.62061	8.87958	9.25395	17.5075
D5		15.0484	2.46989	3.25692	8.59365	4.69517	9.35753	11.4922
D6		4.57877	1.75006	1.73194	1.72213	1.70132	2.70989	9.06881
Average		12.5542	2.314	3.39328	4.84576	4.90894	8.08616	12.6665
SD		8.60815	1.47121	2.32203	2.89069	3.13594	5.4779	7.65915
IL8 ng/ml	Background	No Hep	Parent	2-O-D	NRAct	6-O-D	N-DeS	NAdeS
D1	1.39995	18.6081	9.17655	10.1739	10.7271	12.2838	13.473	16.8735
D2	1.43959	21.5673	5.00042	5.25117	11.5472	11.4824	18.4541	21.5982
D3	2.47298	26.0624	8.99315	11.4591	16.4755	15.6401	24.9966	25.1424
D4	2.46556	16.2375	11.2324	12.1918	14.1014	11.5052	11.8715	15.4516
D5	1.63326	11.5637	3.55043	4.45258	4.94797	5.5405	10.06	10.001
D6	1.95847	10.818	2.24101	3.47749	2.85605	2.23114	8.72239	10.0609
Average	1.89497	17.4762	6.699	7.83433	10.1092	9.78053	14.5963	16.5213
SD	0.486747	5.87477	3.59515	3.86499	5.25669	4.92835	6.11255	6.09291
No Histones		No Hep	Parent	2-O-D	NRAct	6-O-D	N-DeS	NAdeS
D1		1.39995	0.732129	1.23917	1.37006	5.45922	1.50233	1.41925
D2		1.43959	1.60978	1.46898	1.4463	4.95707	1.49253	1.34243
D3		2.47298	1.13357	1.63893	1.41502	3.00239	1.86777	2.11106
D4		2.46556	1.45575	2.26638	2.14521	2.90295	2.04106	2.61536
D5		1.63326	0.781404	0.919589	1.38693	1.73235	1.46851	1.53652
D6		1.95847	1.21973	1.31695	1.24695	1.31389	1.61994	1.96015
Average		1.89497	1.1554	1.475	1.50174	3.22798	1.66536	1.8308
SD		0.486747	0.352228	0.456566	0.322516	1.67484	0.23638	0.490975
IL6 ng/ml	No Hep	No Hep	Parent	2-O-D	NRAct	6-O-D	N-DeS	NAdeS
D1	0.000718247	15.3205	10.8229	9.41955	8.45262	15.3647	13.7776	11.8244
D2	0.340498	21.467	9.15431	12.2321	10.25	17.5578	18.8627	20.075
D3	0.0219627	8.56377	5.98843	6.1273	5.37232	6.58396	7.34977	7.34641
D4	0.0849092	10.6421	4.39507	8.63168	8.34553	7.19026	9.90445	8.12219
D5	0.113696	13.4216	6.12254	9.83338	10.806	8.64471	11.2876	11.9749
D6	-0.0967303	11.8142	7.75501	8.62395	5.9598	8.44813	10.5084	10.9221
Average	0.077509	13.5382	7.37305	9.14466	8.19771	10.6316	11.9484	11.7108
SD	0.148236	4.52019	2.34818	1.98599	2.19513	4.63286	3.97464	4.52968
No Histones		No Hep	Parent	2-O-D	NRAct	6-O-D	N-DeS	NAdeS
D1		0.000718247	0.0848874	0.410639	0.14686	4.63134	0.259537	0.0516035
D2		0.340498	0.382364	0.681816	0.47652	5.87948	0.503838	0.358766
D3		0.0219627	-0.0579982	0.123473	0.10994	0.626268	-0.146621	-0.00031945
D4		0.0849092	0.293424	0.263768	1.06667	0.113565	0.728273	0.157917
D5		0.113696	-0.0815195	0.296054	0.049967	0.791716	0.110014	0.150851
D6		-0.0967303	-0.0897353	0.158806	-0.0518582	0.336487	-0.015828	-0.0642792
Average		0.077509	0.0885704	0.322426	0.299683	2.06314	0.239869	0.10909
SD		0.148236	0.205182	0.203682	0.415893	2.51489	0.328701	0.149532
TF u/ml		No Hep	Parent	2-O-D	NRAct	6-O-D	N-DeS	NAdeS
D1	3.35711	37.2457	9.44995	11.6117	19.391	22.4832	34.362	32.1232
D2	18.8304	45.9083	10.6246	12.6377	27.9076	30.8354	41.8289	43.8623
D3	0.823168	16.0806	1.45808	0.933706	2.95985	9.43537	16.4735	17.2731
D4	1.57456	11.086	3.03985	4.25031	6.79501	6.40508	11.5832	15.4404
D5	1.20911	24.5343	0.497618	3.05277	11.3081	14.4253	26.5406	27.8698
D6	7.94299	33.003	0	2.6404	5.76457	3.17904	16.9473	26.0239
Average	5.6229	27.9763	4.17835	5.85443	12.3544	14.4606	24.6226	27.0988
SD	6.98375	13.2014	4.67004	4.98247	9.54046	10.4873	11.7468	10.3969
No Histones		No Hep	Parent	2-O-D	NRAct	6-O-D	N-DeS	NAdeS
D1		3.35711	0.322673	1.81518	3.1254	9.46711	3.74309	5.13346
D2		18.8304	1.21651	2.65987	3.70823	20.0446	3.74521	12.3828
D3		0.823168	0.048008	0.0840412	0.0503531	0.445567	0.486709	0.439962
D4		1.57456	0.274124	0.926991	0.883762	2.55283	0.720994	2.55054
D5		1.20911	0.0319045	0.251252	1.07511	2.19985	1.72753	0.0321497
D6		7.94299	0.177347	0.520919	0.55082	1.05079	2.56735	8.41398
Average		5.6229	0.345095	1.04304	1.56561	5.96013	2.16515	4.82548
SD		6.98375	0.442582	1.00429	1.48695	7.62802	1.43126	4.84704

## Sheet: Figure 4
			0.02 µg/ml		0.2 µg/ml		2 µg/ml		20 µg/ml		200 µg/ml
C3a µg/ml	Background	Histone Only	N-Acetyl	Parent	N-Acetyl	Parent	N-Acetyl	Parent	N-Acetyl	Parent	N-Acetyl	Parent
D1	11.8749	19.1402	19.0887	16.5854	17.3462	15.7865	17.6071	15.9453	17.5393	14.7727	6.02051	1.67021
D2	11.3905	18.3162	18.0627	16.5938	16.2642	12.6663	15.8777	13.17	13.9955	11.3976	6.40347	1.96232
D3	7.55824	16.2301	13.9957	16.1536	13.8893	14.5079	12.5519	11.5074	11.0947	12.0746	3.56335	0.782391
D4	9.38246	16.3991	14.8606	14.647	15.1636	13.3675	13.8566	13.2347	12.9594	12.2565	8.39757	3.4447
D5	16.0009	23.5934	22.946	21.4435	24.0842	25.0094	20.3824	15.9192	16.3463	20.2961	6.05679	1.77206
D6	17.6732	38.0523	28.9625	36.3146	27.3286	33.3338	24.7851	30.1093	22.1801	20.6574	2.79707	2.10412
Ave	12.3134	21.9552	19.6527	20.2896	19.0127	19.1119	17.5101	16.6476	15.6859	15.2425	5.53979	1.95597
SD	3.86189	8.32603	5.57371	8.17871	5.4087	8.29266	4.51178	6.81769	3.93487	4.21464	2.04157	0.863836
		No histones added - background only
C3a µg/ml		Blank	N 0.02	Par 0.02	N 0.2	Par 0.2	N 2	Par 2	N 20	Par 20	N 200	P200
D1		11.8749	10.3204	10.9907	10.2714	9.24271	9.91398	7.4381	6.92335	3.99882	2.56841	1.14232
D2		11.3905	12.8146	8.77543	10.5009	7.93631	11.8802	6.7459	9.46114	3.73522	2.79132	1.34503
D3		7.55824	6.27824	7.64082	7.48734	7.51099	6.13261	5.98528	5.33392	3.34609	5.77848	2.01986
D4		9.38246	7.28204	8.57713	7.86765	7.00655	7.42942	6.74498	6.27075	3.71591	7.62061	5.15683
D5		16.0009	18.5277	18.522	17.1652	14.3409	14.3529	11.5068	5.46453	7.97989	8.59365	2.46989
D6		17.6732	19.4641	19.7195	15.5418	17.3133	14.5156	17.2784	12.3733	7.65224	1.72213	1.75006
			0.02 µg/ml		0.2 µg/ml		2 µg/ml		20 µg/ml		200 µg/ml
IL8 ng/ml	Background	Histone Only	N-Acetyl	Parent	N-Acetyl	Parent	N-Acetyl	Parent	N-Acetyl	Parent	N-Acetyl	Parent
D1	0.920589	8.22081	7.99724	7.5223	8.15082	5.68799	7.25343	5.19939	6.3592	4.69771	4.73906	4.05407
D2	0.858312	12.1181	11.3241	12.534	11.2	10.2497	9.91636	8.67007	9.17572	9.18858	6.4881	2.80961
D3	2.18489	10.9487	10.5437	10.1848	10.2078	7.21785	9.14287	7.61721	8.75166	6.92268	6.92127	3.77797
D4	1.40532	7.34001	6.50479	4.05125	5.22141	4.04191	4.54528	3.61225	3.58988	3.41183	6.37442	5.07751
D5	1.19665	13.4026	14.4657	11.5214	12.5035	9.36861	8.11977	7.13055	7.41202	6.63144	5.73479	4.11502
D6	1.51247	25.4802	29.3973	24.9954	26.5579	24.6481	23.4147	23.0262	18.619	17.2329	6.72703	5.27839
Ave	1.34637	12.9184	13.3721	11.8015	12.3069	10.2024	10.3987	9.20928	8.98457	8.01419	6.16411	4.18543
SD	0.484992	6.5687	8.32161	7.15103	7.43287	7.43793	6.6419	7.00658	5.12602	4.93251	0.806779	0.902383
		No histones added - background only
IL8 ng/ml		Blank	N 0.02	Par 0.02	N 0.2	Par 0.2	N 2	Par 2	N 20	Par 20	N 200	P200
D1		0.920589	0.756958	0.910159	0.65537	0.700077	0.58547	0.640506	0.564795	0.312669	1.37006	0.732129
D2		0.858312	0.646377	0.89488	0.641906	0.708617	0.702498	0.702498	0.548649	0.370692	1.4463	1.60978
D3		2.18489	1.86863	1.95032	1.87284	1.34303	1.67987	1.72936	1.48009	1.25023	1.41502	1.13357
D4		1.40532	1.23523	1.19743	1.32455	1.53661	1.22972	1.16424	1.14786	1.19537	2.14521	1.45575
D5		1.19665	1.16988	1.19428	1.06933	1.26379	1.04415	1.22768	0.919758	1.31668	1.38693	0.781404
D6		1.51247	1.03169	1.53667	1.29271	1.04537	0.920913	0.963056	0.955897	0.968737	1.24695	1.21973
			0.02 µg/ml		0.2 µg/ml		2 µg/ml		20 µg/ml		200 µg/ml
IL6 ng/ml	Background	Histone Only	N-Acetyl	Parent	N-Acetyl	Parent	N-Acetyl	Parent	N-Acetyl	Parent	N-Acetyl	Parent
D1	0	5.62467	5.6513	4.09024	3.95049	3.29475	4.47589	2.99112	4.47403	2.55771	3.10324	3.97346
D2	0	7.61572	7.04602	6.40094	6.52145	6.08602	6.53213	5.82284	5.97394	4.78104	3.63633	3.24762
D3	1.39242	4.99047	4.10359	4.03989	3.81386	2.43385	2.98182	2.98751	2.04531	2.26605	3.13068	3.48971
D4	0	11.5318	10.6648	12.3159	9.7569	8.82934	8.5721	7.9817	9.32347	7.81366	9.0432	4.7625
D5	0.761882	13.1016	12.1237	11.2154	10.8745	10.5105	10.2461	7.3427	8.30047	6.02525	10.5484	5.97658
D6	0.110299	10.0989	8.75829	9.61312	7.27592	7.99801	8.22916	7.7797	6.24962	5.67841	5.09448	6.62903
Ave	0.377434	8.8272	8.05795	7.94592	7.03219	6.5254	6.83954	5.8176	6.06114	4.85369	5.75938	4.67982
SD	0.579091	3.27559	3.04203	3.60767	2.91075	3.18523	2.72401	2.31765	2.62093	2.1348	3.24446	1.37509
		No histones added - background only
IL6 ng/ml		Blank	N 0.02	Par 0.02	N 0.2	Par 0.2	N 2	Par 2	N 20	Par 20	N 200	P 200
D1		-0.248823	-0.105208	-0.130901	0.0358465	0.259949	0.0342037	-0.116327	0.0167051	0.062047	0.14686	0.0848874
D2		-0.305817	-0.0176231	-0.279816	0.797518	-0.284898	-0.0741696	-0.13687	0.0235367	-0.276384	0.47652	0.382364
D3		1.39242	1.54195	1.18647	1.13855	0.85523	1.13241	0.838177	1.21981	0.382971	0.10994	0
D4		-0.0456268	0.291371	-0.103896	-0.0144455	-0.0530044	-0.0840061	0.0883	-0.0715441	-0.0320359	1.06667	0.293424
D5		0.761882	0.450643	0.413525	0.347739	0.677986	-0.0549231	-0.180219	0.147614	-0.201002	0.049967	0
D6		0.110299	0.0944601	0.067066	0.106223	0.0899394	0.118907	0.0958167	0.132514	0.101697	0	0
			0.02 µg/ml		0.2 µg/ml		2 µg/ml		20 µg/ml		200 µg/ml
TF u/ml	Background	Histone Only	N-Acetyl	Parent	N-Acetyl	Parent	N-Acetyl	Parent	N-Acetyl	Parent	N-Acetyl	Parent
D1	4.54045	46.1423	43.4746	44.6771	44.9136	37.7422	44.9795	45.7917	53.3223	38.5592	24.0228	11.7072
D2	13.4187	36.7079	42.1151	35.1787	40.3278	36.9274	35.7748	36.1452	50.3099	31.6243	22.3147	8.49535
D3	15.0794	47.5176	44.1483	54.1642	39.3519	47.7412	46.4758	40.6771	46.1016	39.4032	8.74624	4.30857
D4	6.57713	32.7288	34.0379	28.6117	26.6313	28.4025	25.6985	25.0126	32.4894	25.3985	20.0607	8.97443
D5	7.1912	30.0031	33.3454	30.2569	31.0595	32.4252	29.4396	25.2893	28.0474	27.2323	13.8287	0.608539
D6	6.70809	45.0058	42.0876	40.1714	39.3265	40.2042	44.4451	41.2586	44.1434	32.9696	7.86109	0.000199004
Ave	8.91917	39.6842	39.8682	38.8433	36.9351	37.2405	37.8022	35.6957	42.4023	32.5312	16.139	5.68238
SD	4.25976	7.51462	4.85466	9.61629	6.74413	6.64372	8.84777	8.72139	10.0282	5.7189	6.98838	4.79514
		No histones added - background only
TF u/ml		Blank	N 0.02	Par 0.02	N 0.2	Par 0.2	N 2	Par 2	N 20	Par 20	N 200	P 200
D1		4.54045	1.36257	2.60569	3.19311	3.07092	2.6034	2.2661	2.43854	1.43519	3.1254	0.322673
D2		13.4187	15.1183	16.0471	15.4706	7.98547	11.68	9.97559	10.5198	3.33824	3.70823	1.21651
D3		15.0794	2.6591	8.23194	10.0575	9.77048	7.35483	7.7628	5.01407	8.35305	0.0503531	0.048008
D4		6.57713	9.19004	6.50852	6.61587	6.43523	6.48944	7.08998	7.10934	6.36009	0.883762	0.274124
D5		7.1912	1.08732	6.75489	4.04754	2.28845	2.68414	5.36753	2.14573	3.5456	1.07511	0.0319045
D6		6.70809	6.25266	3.33724	5.51299	5.09131	3.10728	3.06857	0.0590188	5.48751	0.55082	0.177347
